# Supplementary material for: Safety Profile of Monoclonal Antibodies and Subsequent Drug Developments in the Treatment of Paroxysmal Nocturnal Hemoglobinuria
Source: Medicina (Kaunas). 2024 Feb 24;60(3):379. doi: 10.3390/medicina60030379 (PMC10971871; doi:10.3390/medicina60030379)
Supplement: Supplementary file 1 [file medicina-60-00379-s001.zip]

Archive with 1 entries (1 files):
- medicina-2776227-supplementary.pdf
